# Supplementary material for: Epidemiological Investigation and Genetic Analysis of Duck Circovirus in Korea from 2013 to 2022
Source: Animals (Basel). 2024 Dec 16;14(24):3630. doi: 10.3390/ani14243630 (PMC11672762; doi:10.3390/ani14243630)
Supplement: Supplementary file 1 [file animals-14-03630-s001.zip]

Archive with 1 entries (1 files):
- animals-3283540-supplementary.pdf
